# Supplementary material for: Interpreting fMRI Studies in Populations with Cerebrovascular Risk: The Use of a Subject-Specific Hemodynamic Response Function
Source: Behav Sci (Basel). 2025 Oct 26;15(11):1457. doi: 10.3390/bs15111457 (PMC12649662; doi:10.3390/bs15111457)
Supplement: Supplementary file 1 [file behavsci-15-01457-s001.zip]

Archive with 1 entries (1 files):
- behavsci-3824630-supplementary.pdf
